# Supplementary material for: Valorization and Mechanical Recycling of Heterogeneous Post-Consumer Polymer Waste through a Mechano-Chemical Process
Source: Polymers (Basel). 2021 Aug 19;13(16):2783. doi: 10.3390/polym13162783 (PMC8399838; doi:10.3390/polym13162783)
Supplement: Supplementary file 1 [file polymers-13-02783-s001.zip]

Archive with 1 entries (1 files):
- polymers-1331068-supplementary.pdf
